# Supplementary material for: Sox1a mediates the ability of the parapineal to impart habenular left-right asymmetry
Source: eLife. 2019 Aug 2;8:e47376. doi: 10.7554/eLife.47376 (PMC6677535; doi:10.7554/eLife.47376)
Supplement: Figure 6—source data 1. [file elife-47376-fig6-data1.xlsx]

## Sheet: BrU counts
	BrdU+ cell counts in the dHb of pp-ablated embryos							BrdU+ cell counts in the dHb of sox1a-/- mutants
	Experiment 1							Experiment 1
	Embryo	WT siblings		parapineal abl.				Embryo	WT siblings		sox1a-/-
		Left	Right	Left	Right				Left	Right	Left	Right
	1	30	16	11	7			1	17	4	15	6
	2	19	4	17	7			2	19	15	12	17
	3	15	8	12	7			3	21	7	9	14
	4	16	9	20	20			4	9	12	9	15
	5	11	8	10	6			5	13	13	7	5
	6	18	19	16	10			6	18	7	13	10
	7	21	6					7	13	8	10	4
								8	16	9	8	11
	Average	18.5714	10	14.3333	9.5			9	19	12	8	7
								10	12	9	10	9
	Experiment 2							11	22	5	15	6
	Embryo	WT siblings		parapineal abl.				12	16	16	9	10
		Left	Right	Left	Right			13			13	10
	1	10	10	14	11
	2	14	8	11	11			Average	16.25	9.75	10.6154	9.53846
	3	26	5	20	12
	4	19	11	9	8			Experiment 2
	5	19	11	21	18			Embryo	WT siblings		sox1a-/-
	6	22	12	21	16				Left	Right	Left	Right
	7	20	14					1	11	10	14	4
	8	22	19					2	16	6	12	10
								3	9	13	4	8
								4	12	13	9	5
	Average	18.5714	10.1429	16	12.6667			5	20	5	10	9
								6	19	7	9	6
	Experiment 3							7	20	14	4	8
	Embryo	WT siblings		parapineal abl.				8			15	10
		Left	Right	Left	Right			9			10	13
	1	24	10	12	6			10			11	4
	2	26	8	15	13			11			9	7
	3	17	14	17	11			12			7	2
	4	24	22	11	5
	5	19	11	11	13			Average	15.2857	9.71429	9.5	7.16667
	6	24	14	16	4
	7	16	9					Average	15.8947	9.73684	10.08	8.4
	Average	21.4286	12.5714	13.6667	8.66667
	Average	19.6364	11.2727	14.6667	10.2778
